# Supplementary material for: Bayesian Monte Carlo Simulation Based on Systematic Review for Personalized Risk Stratification of Contralateral Lymph Node Metastasis in Oral Squamous Cell Carcinoma
Source: Diagnostics (Basel). 2025 Oct 22;15(21):2668. doi: 10.3390/diagnostics15212668 (PMC12607710; doi:10.3390/diagnostics15212668)
Supplement: Supplementary file 1 [file diagnostics-15-02668-s001.zip]

Archive with 1 entries (1 files):
- diagnostics-3866521-supplementary.pdf
